# Supplementary material for: Mapping sequence structure in the human lateral entorhinal cortex
Source: eLife. 2019 Aug 6;8:e45333. doi: 10.7554/eLife.45333 (PMC6684227; doi:10.7554/eLife.45333)
Supplement: Figure 2—source data 1. [file elife-45333-fig2-data1.txt]

Z_PS_change_alEC_time	Z_PS_change_alEC_space	Z_PS_change_pmEC_time	Z_PS_change_pmEC_space
-1.06680225264656	0.993439552397969	-0.356313188380992	1.12980675708171
0.355738821763959	0.58888184288388	1.47302291038544	0.241170118725263
-0.0531350676560628	1.34858648009838	-0.271744943629028	0.798582562162507
-0.482444772341455	-0.0339852798627242	0.4747379354959	0.886396676070884
-0.297240798251481	0.966164973764985	-0.564594788261135	0.316862801349685
0.0996870408343635	-0.588652608128575	0.639752161993699	-0.0209927343599059
-1.15771767009328	-0.394556176570797	-0.371856089385075	-0.190097381562356
-0.822982156659577	0.23118216372944	1.34145497787868	-0.783108635214893
0.873837997169021	0.603331751591684	0.0201035188845376	0.523029761492666
-0.857341195098024	-0.648826312327259	-0.0652942216026002	0.343688803396079
0.0864568775659251	-0.420483020675093	1.24345600129636	-1.33975740359771
-0.639248464800129	0.00417123731450451	0.343222460047284	-0.40079363557086
-1.54973386403295	0.322924361862944	-0.847891808451249	1.17480934482351
-0.981281316188815	-0.177717840598232	3.03097266799104	0.395036137346472
-0.640444505590426	1.64512167855594	0.573432298487755	0.111147353024117
-0.844712682677585	-0.878658639336653	1.5952711458372	0.308759153408619
-1.07173428916655	1.9073741722525	-0.944654559924777	0.470761349301882
-0.785373808928342	-1.22895174170845	-0.982104900935324	0.34776240299215
-0.347369800346572	1.34344561219876	1.83356405138475	-0.439922379227237
-1.13067218850949	-0.126529895354998	-0.297058650395666	-0.604312646783759
-0.736795378944924	-0.365405612592082	0.85742106330074	-2.7227215948332
0.315461108495002	0.476703307660625	-0.396284022910367	0.0938696309039517
0.293713897130254	0.291443634634546	-1.19675229308231	-0.489921311360924
-0.82142471942878	-1.74280286147182	0.667610022280968	0.726172683444433
0.407010876264465	1.35897795699455	0.343926675212729	1.54644330611684
0.0974214440414534	-1.48359783603193	0.744753926504161	0.120513725696461
