# Supplementary material for: Mapping sequence structure in the human lateral entorhinal cortex
Source: eLife. 2019 Aug 6;8:e45333. doi: 10.7554/eLife.45333 (PMC6684227; doi:10.7554/eLife.45333)
Supplement: Figure 2—source data 2. [file elife-45333-fig2-data2.txt]

correlation_change_alEC_lowTempDist	correlation_change_alEC_highTempDist
0.000341446451797483	-0.00404069920609433
0.000403842812056484	0.000385685468140666
-0.000109538659260109	0.000400023856464055
-0.000535304492028942	0.000437999587378566
0.000262470791969431	0.00017557170910572
0.00189375299122671	0.00198788561870111
0.00426848756141806	-0.00113715598854896
0.000196208328113766	-0.0010482766847805
-0.00140971317320456	0.00134362315865197
-0.000871108978954641	-0.00256468317875718
-0.00560621431487855	-0.00529464418665821
0.00108407448690428	-0.000180834423194786
0.00370553585584988	0.00028255619749113
0.000442943118768408	-0.000116443231251364
0.000832843941404393	0.00017522881187452
0.000312028207618355	0.000165753654830567
0.0034372517751929	-0.00228518977290292
-0.000273064143469747	-0.00213050902938343
-0.000109529090778779	-0.00149882694263904
0.00237803632669359	0.000150138325629493
0.00121114255616501	-0.00110230152853654
0.000366936604875265	0.000416292575657826
0.000916562584551692	-0.000151221571705561
-0.000535727986225207	-0.00145076016614232
-0.00152758822735065	0.000192552251765522
-0.00121389830299366	0.000265498271043874
