# Supplementary material for: Mapping sequence structure in the human lateral entorhinal cortex
Source: eLife. 2019 Aug 6;8:e45333. doi: 10.7554/eLife.45333 (PMC6684227; doi:10.7554/eLife.45333)
Supplement: Figure 2—source data 3. [file elife-45333-fig2-data3.txt]

Z_PS_change_alEC_TimeNoAdjacency	PearsonR_freeRecallDist_TempDist
-0.842607905877969	0.70246129619695
0.117033206363618	0.210957434450713
0.0337628024816089	0.744449062997105
-0.522006923472354	0.243264741476682
-0.59503547626672	0.649966487292354
0.0199042806242729	0.709891235203401
-1.71676835337136	0.991403240139825
-1.1750785426067	0.46274732890064
0.87375778480246	0.641278740875041
0.701147977543041	0.0129792646699996
1.21214892460293	-0.171189868097534
-0.0721493550769859	-0.193966506278688
-0.633714477934157	0.466356191504446
-0.894511910144931	0.465153349467092
-0.582664791370463	0.349320353053896
-0.600117451670666	0.943421499632251
-2.00027698256316	0.967011425188394
0.0286170570308572	0.992265031968625
-0.713622770062667	0.248492778897586
-1.1543530557473	0.992542531512368
0.00375850568522551	0.233765851088925
0.463799585431927	-0.0291109042977486
0.549454400525266	0.0820640264454129
-0.761130383998425	0.99172307998425
0.0810460738289523	0.9941920495402
0.307145847630066	0.737199859497901
