# Supplementary material for: Mapping sequence structure in the human lateral entorhinal cortex
Source: eLife. 2019 Aug 6;8:e45333. doi: 10.7554/eLife.45333 (PMC6684227; doi:10.7554/eLife.45333)
Supplement: Figure 2—source data 4. [file elife-45333-fig2-data4.txt]

Z_PS_change_alEC_TimeSpaceDiff	Z_PS_change_pmEC_TimeSpaceDiff
-2.06024180504453	-1.4861199454627
-0.233143021119921	1.23185279166017
-1.40172154775445	-1.07032750579153
-0.448459492478731	-0.411658740574984
-1.26340577201647	-0.88145758961082
0.688339648962938	0.660744896353605
-0.763161493522485	-0.181758707822719
-1.05416432038902	2.12456361309357
0.270506245577337	-0.502926242608128
-0.208514882770766	-0.408983024998679
0.506939898241018	2.58321340489407
-0.643419702114634	0.744016095618144
-1.8726582258959	-2.02270115327476
-0.803563475590583	2.63593653064456
-2.28556618414637	0.462284945463638
0.0339459566590683	1.28651199242859
-2.97910846141905	-1.41541590922666
0.443577932780109	-1.32986730392747
-1.69081541254533	2.27348643061199
-1.00414229315449	0.307253996388093
-0.371389766352842	3.58014265813394
-0.161242199165622	-0.490153653814319
0.002270262495708	-0.706830981721385
0.921378142043042	-0.0585626611634649
-0.95196708073008	-1.20251663090411
1.58101928007338	0.6242402008077
