# Supplementary material for: Mapping sequence structure in the human lateral entorhinal cortex
Source: eLife. 2019 Aug 6;8:e45333. doi: 10.7554/eLife.45333 (PMC6684227; doi:10.7554/eLife.45333)
Supplement: Figure 3—source data 1. [file elife-45333-fig3-data1.txt]

trueTempCoordinates	reconstructedTempCoordinates
15.1717307692307	87.6079261367504
33.6978846153846	60.0147955942529
46.2263461538461	124.513785249047
59.4307692307692	134.404315497782
68.4173076923076	137.583794805991
84.3136538461538	61.1209890475588
111.918846153846	189.223325156712
122.507307692308	104.645841079863
142.577692307692	132.254754262884
159.563461538461	138.307353241434
179.659615384615	207.456356699119
189.350576923077	125.878692885599
206.254038461538	185.154149890678
226.927307692308	192.191367699683
244.552307692308	113.032387788605
264.561923076923	161.740934194809
