# Supplementary material for: Mapping sequence structure in the human lateral entorhinal cortex
Source: eLife. 2019 Aug 6;8:e45333. doi: 10.7554/eLife.45333 (PMC6684227; doi:10.7554/eLife.45333)
Supplement: Figure 3—source data 2. [file elife-45333-fig3-data2.txt]

alEC_procrustesDistance	surrogateDistribution
0.684105226108973	0.999736322756226
NaN	0.925366690167116
NaN	0.881417454104278
NaN	0.887654937289561
NaN	0.999957389883723
NaN	0.940726632259549
NaN	0.990390755890473
NaN	0.920955454017308
NaN	0.942106348092663
NaN	0.894457859158633
NaN	0.964514312534332
NaN	0.977954900125899
NaN	0.932721696367012
NaN	0.80816258317345
NaN	0.994096667760071
NaN	0.984930137163548
NaN	0.781058987011374
NaN	0.991954588732117
NaN	0.725221427107229
NaN	0.856160698348719
NaN	0.924654251249314
NaN	0.95485877142974
NaN	0.917567451175429
NaN	0.99493980981567
NaN	0.998960631388206
NaN	0.963424891299543
NaN	0.985012900430299
NaN	0.949154730138125
NaN	0.969960544249844
NaN	0.992008881997464
NaN	0.821271979785845
NaN	0.849405345379635
NaN	0.97857058340643
NaN	0.850843751925063
NaN	0.976184668373365
NaN	0.806078840623775
NaN	0.842558934015567
NaN	0.954212470298505
NaN	0.913821245046949
NaN	0.846489026930966
NaN	0.788462584080565
NaN	0.981172947101992
NaN	0.991334535714007
NaN	0.953899726302701
NaN	0.925161278928961
NaN	0.921287379712171
NaN	0.994334945821514
NaN	0.863482442786889
NaN	0.987396524505126
NaN	0.996349079578341
NaN	0.97173871541475
NaN	0.95519861365651
NaN	0.982141403470126
NaN	0.804145012969976
NaN	0.91313894863027
NaN	0.9156165262708
NaN	0.99713703170166
NaN	0.887773336146272
NaN	0.893712796492923
NaN	0.954454743368711
NaN	0.957460832931241
NaN	0.989148013309428
NaN	0.974237612699152
NaN	0.982337069134682
NaN	0.999050171827985
NaN	0.998153283862625
NaN	0.991170421549453
NaN	0.985739657077859
NaN	0.851698567833389
NaN	0.97184153548017
NaN	0.9435461034391
NaN	0.967208709414234
NaN	0.936130395693561
NaN	0.837956973659482
NaN	0.953706421171162
NaN	0.985423456260718
NaN	0.991873419331364
NaN	0.937988953386247
NaN	0.973639137545672
NaN	0.953415575224473
NaN	0.99170810339833
NaN	0.994170369191067
NaN	0.920041648230547
NaN	0.981231230890207
NaN	0.972446560798899
NaN	0.983354776999376
NaN	0.943584297676404
NaN	0.943396342797714
NaN	0.837768938366978
NaN	0.993737597190102
NaN	0.99260406136609
NaN	0.772982271312557
NaN	0.987624620949008
NaN	0.985125030961638
NaN	0.867749580241295
NaN	0.78295741237707
NaN	0.944424321763817
NaN	0.93153067475853
NaN	0.970092751183082
NaN	0.865637663968688
NaN	0.983116092808192
NaN	0.849716835489957
NaN	0.980909922718114
NaN	0.829656357596915
NaN	0.725641652266256
NaN	0.904607084425844
NaN	0.888117728369413
NaN	0.821318864632421
NaN	0.892999826719484
NaN	0.798573663949395
NaN	0.922505009137052
NaN	0.823068259801816
NaN	0.995818995849424
NaN	0.98934031668286
NaN	0.988841108302175
NaN	0.357220349617224
NaN	0.981459247760846
NaN	0.990268798771162
NaN	0.923196850694275
NaN	0.836201913848808
NaN	0.997659299347457
NaN	0.938908760758035
NaN	0.994497664774361
NaN	0.999999609848576
NaN	0.971415639833573
NaN	0.948786080388667
NaN	0.905524249429448
NaN	0.968967899555825
NaN	0.963957077039693
NaN	0.971323662322216
NaN	0.953859194221549
NaN	0.913671521490697
NaN	0.952260302721542
NaN	0.936419995334806
NaN	0.932091052184339
NaN	0.903785267774875
NaN	0.966869134487296
NaN	0.823990842473245
NaN	0.98309031305495
NaN	0.991737857921827
NaN	0.940053785402623
NaN	0.968955223356423
NaN	0.983595455968116
NaN	0.992684353902291
NaN	0.984767007743628
NaN	0.83598455086159
NaN	0.994360535577624
NaN	0.997182950237954
NaN	0.997988893799275
NaN	0.980362133749582
NaN	0.916772007966283
NaN	0.997863705153166
NaN	0.987035043689135
NaN	0.998962595791106
NaN	0.991225221539242
NaN	0.600563277684777
NaN	0.989088966998084
NaN	0.999674716748683
NaN	0.703268143700543
NaN	0.999247105527523
NaN	0.99374917375456
NaN	0.995484815863406
NaN	0.666725407775552
NaN	0.921239334321366
NaN	0.991092082028881
NaN	0.99968610000664
NaN	0.959050011442863
NaN	0.997980166896124
NaN	0.978467651499635
NaN	0.979104261809339
NaN	0.835832355465589
NaN	0.994324739259039
NaN	0.994376005900481
NaN	0.909220405723603
NaN	0.960821460402146
NaN	0.991112373437616
NaN	0.583416910567392
NaN	0.903357554065663
NaN	0.999503300934053
NaN	0.983067812794976
NaN	0.992528923217524
NaN	0.65772872139693
NaN	0.741576221795459
NaN	0.978189137211656
NaN	0.956534812206604
NaN	0.953704001794605
NaN	0.928518998759187
NaN	0.994174354578092
NaN	0.949770311649814
NaN	0.98623807577347
NaN	0.995816423238791
NaN	0.992236534207061
NaN	0.953812366764838
NaN	0.989616260900915
NaN	0.932277113698111
NaN	0.999639399698961
NaN	0.971442424214122
NaN	0.992181507221534
NaN	0.997268432090428
NaN	0.970479324318387
NaN	0.954223188255724
NaN	0.903421624316052
NaN	0.841143560459518
NaN	0.981771973122273
NaN	0.963669434897611
NaN	0.973712702554232
NaN	0.954475195828226
NaN	0.870473823838445
NaN	0.950265866137508
NaN	0.820275924507388
NaN	0.996796846540926
NaN	0.973803755379398
NaN	0.963298138219319
NaN	0.993815902288948
NaN	0.92861513884953
NaN	0.876154155225196
NaN	0.99257773358761
NaN	0.716045950648279
NaN	0.981942451719871
NaN	0.92409858155668
NaN	0.956725285067661
NaN	0.931606711526484
NaN	0.968895991205257
NaN	0.70010164161094
NaN	0.908372908625598
NaN	0.966543350529647
NaN	0.999816109249898
NaN	0.796949254012112
NaN	0.989254636016748
NaN	0.910692941812404
NaN	0.944603108181609
NaN	0.876723243873362
NaN	0.987699165749306
NaN	0.553275588724527
NaN	0.851218032491617
NaN	0.89931630916804
NaN	0.927679573266585
NaN	0.999944059108397
NaN	0.98184655932334
NaN	0.999387641928209
NaN	0.912427141544362
NaN	0.922111206538527
NaN	0.854400500282768
NaN	0.996882508223421
NaN	0.928411273418003
NaN	0.985452951658332
NaN	0.871267055352069
NaN	0.988634377338272
NaN	0.903778070473539
NaN	0.994884087857545
NaN	0.95067755620762
NaN	0.735058838571075
NaN	0.988616402308437
NaN	0.993548498955352
NaN	0.935890115305312
NaN	0.99972792854045
NaN	0.989589343544764
NaN	0.608962285031563
NaN	0.901050023529273
NaN	0.959777735106102
NaN	0.998817200802588
NaN	0.970222778295972
NaN	0.873768049680854
NaN	0.999156135284604
NaN	0.770592261254467
NaN	0.986109644607202
NaN	0.950888699510358
NaN	0.816260123856899
NaN	0.984945646202466
NaN	0.864795710331401
NaN	0.955634187661724
NaN	0.974796508786246
NaN	0.955958248795714
NaN	0.917821270658221
NaN	0.705373477602342
NaN	0.880666112847381
NaN	0.934994312375517
NaN	0.662177794435001
NaN	0.989217862701099
NaN	0.995441774704718
NaN	0.994562306440906
NaN	0.995845552416628
NaN	0.998869754692653
NaN	0.728522731000712
NaN	0.991674796208058
NaN	0.935319145902499
NaN	0.925417728292797
NaN	0.975469339704448
NaN	0.770299903270064
NaN	0.899234643195156
NaN	0.934490620783508
NaN	0.907126775524171
NaN	0.712257645025793
NaN	0.981916633779592
NaN	0.959504755924412
NaN	0.999959070272797
NaN	0.961799645715311
NaN	0.977531560201771
NaN	0.941239590706827
NaN	0.909401459440335
NaN	0.997165835024536
NaN	0.998866023978181
NaN	0.967889212008505
NaN	0.998338750620856
NaN	0.999962529407746
NaN	0.979946474397403
NaN	0.997177939453801
NaN	0.746821479368748
NaN	0.967501902496246
NaN	0.924135441070292
NaN	0.955997569339851
NaN	0.973726209629777
NaN	0.745145909431654
NaN	0.943405528433975
NaN	0.959284618848352
NaN	0.991846129470558
NaN	0.986885174537359
NaN	0.999849263536643
NaN	0.931968420046501
NaN	0.953691254251953
NaN	0.665959906470819
NaN	0.994321872562036
NaN	0.928205395217004
NaN	0.887792182376202
NaN	0.973597965029939
NaN	0.871445128685395
NaN	0.830012144316076
NaN	0.656285179009056
NaN	0.975835728910236
NaN	0.991077593158844
NaN	0.893803464826263
NaN	0.987567578939792
NaN	0.982651154931126
NaN	0.814114861436936
NaN	0.895471333058561
NaN	0.995642138400519
NaN	0.940476329133967
NaN	0.97679638527981
NaN	0.821048450953525
NaN	0.96581917880789
NaN	0.956103624597413
NaN	0.987731526204466
NaN	0.605423402715176
NaN	0.987206857419826
NaN	0.915823352545591
NaN	0.886816422914275
NaN	0.920390048055044
NaN	0.905186489947172
NaN	0.914640289254488
NaN	0.953263808061635
NaN	0.943767447388448
NaN	0.801709432067069
NaN	0.909745579038313
NaN	0.991083108952659
NaN	0.933614673591734
NaN	0.961998756199494
NaN	0.856039943041027
NaN	0.975520048548439
NaN	0.841895667420154
NaN	0.975566743351608
NaN	0.691436829040872
NaN	0.999654911932595
NaN	0.988536058771614
NaN	0.998108128049121
NaN	0.951710831754224
NaN	0.778166062737726
NaN	0.87685311215399
NaN	0.949415886043341
NaN	0.954517066239816
NaN	0.729911861431524
NaN	0.784334091535456
NaN	0.986523270440134
NaN	0.994999330637682
NaN	0.647148530030974
NaN	0.954602778534663
NaN	0.891679778178529
NaN	0.985325232582257
NaN	0.888947261686261
NaN	0.930858223214379
NaN	0.999119461478417
NaN	0.768951213271636
NaN	0.939417741620645
NaN	0.984488729571246
NaN	0.867647815613414
NaN	0.915991034152271
NaN	0.9954036403568
NaN	0.723021803250611
NaN	0.98404913326451
NaN	0.987009328736422
NaN	0.977775078309932
NaN	0.991515165001385
NaN	0.933756341684835
NaN	0.953938251044871
NaN	0.931377007660682
NaN	0.883249050484372
NaN	0.999979927161341
NaN	0.996512979776701
NaN	0.88859598037854
NaN	0.775560596640863
NaN	0.990618815823707
NaN	0.979953489632022
NaN	0.953663992371041
NaN	0.984865576601345
NaN	0.927491904172921
NaN	0.99868714030194
NaN	0.873382432239171
NaN	0.783951552595098
NaN	0.97734292311214
NaN	0.997971713252308
NaN	0.994361797026316
NaN	0.725011077176552
NaN	0.879239355080708
NaN	0.900711592901618
NaN	0.957129687687776
NaN	0.992937699397574
NaN	0.866791593401217
NaN	0.987297035239881
NaN	0.998570310262013
NaN	0.724126449367504
NaN	0.964874240763996
NaN	0.951859998329736
NaN	0.925725882284853
NaN	0.720395009243928
NaN	0.999249661575605
NaN	0.985383565274064
NaN	0.962480829679047
NaN	0.588890075133715
NaN	0.997219255126423
NaN	0.998364288481648
NaN	0.975491510729657
NaN	0.990522948781702
NaN	0.973164530136523
NaN	0.969968823233372
NaN	0.851499928946454
NaN	0.978854148277944
NaN	0.996340951443681
NaN	0.999986968999588
NaN	0.991463596800677
NaN	0.821477170189889
NaN	0.960869110854843
NaN	0.999963639622503
NaN	0.910991656017191
NaN	0.969686599700833
NaN	0.899129542819353
NaN	0.617836227631861
NaN	0.865938427801916
NaN	0.912595907837119
NaN	0.839652348321496
NaN	0.954683828703924
NaN	0.968147352207502
NaN	0.992981480865945
NaN	0.887157759579203
NaN	0.956486270327634
NaN	0.999761825430469
NaN	0.999907940665566
NaN	0.995747038716255
NaN	0.990458580059243
NaN	0.957739431858898
NaN	0.788900398614165
NaN	0.999969164719767
NaN	0.935155409632692
NaN	0.999024098186145
NaN	0.906510955601359
NaN	0.99967310741484
NaN	0.840240022942041
NaN	0.954919228313592
NaN	0.998472966555917
NaN	0.683224500013257
NaN	0.920589268668121
NaN	0.929402286922496
NaN	0.949899483979822
NaN	0.511890118231044
NaN	0.99009097607365
NaN	0.998903774372173
NaN	0.772713088024935
NaN	0.807770340379665
NaN	0.986621207323885
NaN	0.93040019999676
NaN	0.999076158203395
NaN	0.809596350445629
NaN	0.974577176902683
NaN	0.961334276855793
NaN	0.82369778903119
NaN	0.724291738685352
NaN	0.806994377117481
NaN	0.995765117633245
NaN	0.999804013842155
NaN	0.857947287981515
NaN	0.99818880368223
NaN	0.997040050048171
NaN	0.979528655922339
NaN	0.995549353181481
NaN	0.970430174069374
NaN	0.981097414279957
NaN	0.863384227558226
NaN	0.963578194109895
NaN	0.953355809107259
NaN	0.872231176151659
NaN	0.833685170676109
NaN	0.994994574523386
NaN	0.947710878146683
NaN	0.730257927659619
NaN	0.916911251618283
NaN	0.993248522080994
NaN	0.999512510568976
NaN	0.988400025226123
NaN	0.995592588186331
NaN	0.999702331267578
NaN	0.874093969310041
NaN	0.974218226176564
NaN	0.993330522817015
NaN	0.983382846513358
NaN	0.962268068330545
NaN	0.993506058342946
NaN	0.991374493359833
NaN	0.9963000865078
NaN	0.999788258673219
NaN	0.999113983076324
NaN	0.884127778975994
NaN	0.99959465380122
NaN	0.999964766817479
NaN	0.999724994852885
NaN	0.990435123901298
NaN	0.999181518199127
NaN	0.994759213137586
NaN	0.926061673237476
NaN	0.998973906399494
NaN	0.998515621187829
NaN	0.998300856232098
NaN	0.92016238389206
NaN	0.976386834925327
NaN	0.998934398794227
NaN	0.980115365120327
NaN	0.865858190486576
NaN	0.93753442957482
NaN	0.999137389937347
NaN	0.993501232790016
NaN	0.97955336749926
NaN	0.992961672841904
NaN	0.879321355443566
NaN	0.946018416328898
NaN	0.855417804103361
NaN	0.99846372168991
NaN	0.946578836792095
NaN	0.958732047412596
NaN	0.990281206735197
NaN	0.851912461625963
NaN	0.860445270167286
NaN	0.642628060128057
NaN	0.974914112035868
NaN	0.980677695323432
NaN	0.999371123991297
NaN	0.952470729069906
NaN	0.9469691543515
NaN	0.74002215257255
NaN	0.976124134597961
NaN	0.79917367087798
NaN	0.91729404018033
NaN	0.919731383842658
NaN	0.937984246035414
NaN	0.703565167571928
NaN	0.755645195461499
NaN	0.989877511042272
NaN	0.863105991745843
NaN	0.992421296262058
NaN	0.979102778867738
NaN	0.796618384758915
NaN	0.974110084388576
NaN	0.989408766954758
NaN	0.965222999109968
NaN	0.969267449413953
NaN	0.999599255773022
NaN	0.90975075309417
NaN	0.900860363877475
NaN	0.9420899300781
NaN	0.987871904983556
NaN	0.863490025692491
NaN	0.836891299438103
NaN	0.931187310997052
NaN	0.940796951325896
NaN	0.990485681728528
NaN	0.990356945377725
NaN	0.929284629371717
NaN	0.993911042119
NaN	0.9994852195286
NaN	0.960286319545414
NaN	0.920403196650425
NaN	0.928864676227193
NaN	0.955756332690932
NaN	0.994000088544132
NaN	0.955745284074957
NaN	0.994328631362368
NaN	0.996099898048969
NaN	0.940612715256158
NaN	0.955259976863444
NaN	0.95694635917089
NaN	0.993629650799409
NaN	0.976407467825466
NaN	0.839999424578308
NaN	0.922572286952712
NaN	0.904380654766088
NaN	0.918615499847426
NaN	0.800738935088275
NaN	0.994701971602287
NaN	0.999999330018281
NaN	0.853257834665085
NaN	0.968758377658032
NaN	0.978087215367616
NaN	0.78741640515185
NaN	0.971177308031502
NaN	0.878156873051688
NaN	0.961498075110633
NaN	0.996861867955695
NaN	0.927011782323764
NaN	0.998436533196194
NaN	0.986352885563263
NaN	0.959661123471159
NaN	0.998069090782891
NaN	0.953887013702251
NaN	0.994655079434702
NaN	0.850072228321538
NaN	0.960487116888513
NaN	0.798634888916135
NaN	0.989183357876198
NaN	0.996005762907147
NaN	0.998761239318673
NaN	0.990170421203872
NaN	0.995386888115068
NaN	0.966306108191078
NaN	0.993362260368866
NaN	0.815257854220747
NaN	0.998978485964382
NaN	0.976195696797309
NaN	0.962155766818525
NaN	0.917648898130695
NaN	0.99771732974576
NaN	0.919206898106289
NaN	0.741682973499532
NaN	0.981704251253825
NaN	0.943188277942215
NaN	0.908931883086663
NaN	0.759888845574574
NaN	0.98755451116846
NaN	0.919282446266064
NaN	0.999999839474058
NaN	0.905042590150144
NaN	0.975272931069701
NaN	0.73936598095287
NaN	0.912264923126959
NaN	0.963077845716727
NaN	0.968090962594155
NaN	0.987674190949683
NaN	0.968711680344363
NaN	0.686682146469158
NaN	0.594341321907356
NaN	0.859135358326432
NaN	0.990046950200381
NaN	0.989806512675286
NaN	0.823724276485811
NaN	0.988571606920354
NaN	0.999274569476268
NaN	0.929700666986819
NaN	0.754749127214008
NaN	0.618057117306586
NaN	0.996617267934363
NaN	0.975729191184631
NaN	0.837386431388323
NaN	0.937820575643523
NaN	0.832054659702022
NaN	0.990802734777221
NaN	0.716063299218155
NaN	0.798675809639539
NaN	0.997092127241949
NaN	0.872220086574348
NaN	0.928194829936915
NaN	0.803918377639635
NaN	0.942991626828563
NaN	0.970768849618016
NaN	0.967888568530056
NaN	0.861586686070838
NaN	0.944736415891851
NaN	0.884926811970153
NaN	0.998479281832149
NaN	0.922286611657066
NaN	0.748579989399524
NaN	0.999362167243475
NaN	0.914689002759199
NaN	0.978010183805093
NaN	0.962248058673758
NaN	0.8982237682152
NaN	0.958187004818626
NaN	0.991093550606367
NaN	0.989134383275256
NaN	0.842637307438827
NaN	0.995971376858889
NaN	0.964808730409515
NaN	0.956952111135918
NaN	0.734241053789957
NaN	0.766207072992632
NaN	0.999509103433103
NaN	0.915314568203478
NaN	0.997228806477674
NaN	0.932521923253977
NaN	0.947630758674003
NaN	0.901923935868368
NaN	0.745638731189784
NaN	0.977754249849664
NaN	0.970370134440719
NaN	0.96727850596178
NaN	0.985125187001694
NaN	0.909816603466451
NaN	0.99255276917219
NaN	0.916268917906873
NaN	0.987712760242543
NaN	0.932419155069402
NaN	0.82537917824298
NaN	0.64126957398741
NaN	0.991078535846632
NaN	0.999019614124785
NaN	0.864609353631878
NaN	0.937352470230084
NaN	0.96005600007088
NaN	0.9765143632877
NaN	0.997055214101949
NaN	0.834983818255144
NaN	0.760818737381733
NaN	0.982321854871596
NaN	0.916058133201536
NaN	0.999946744130916
NaN	0.993891903288506
NaN	0.918475950644194
NaN	0.981834624463239
NaN	0.997604916032391
NaN	0.994482598153917
NaN	0.997944968348622
NaN	0.684975010892755
NaN	0.995035285259195
NaN	0.997699147748685
NaN	0.996014747360034
NaN	0.995296288745732
NaN	0.988714170633263
NaN	0.984606767814774
NaN	0.995819394529982
NaN	0.992800001363233
NaN	0.999467058282471
NaN	0.892334553105996
NaN	0.966688850048464
NaN	0.804771953239028
NaN	0.916544154746194
NaN	0.981839381034866
NaN	0.973584657536141
NaN	0.920243244135446
NaN	0.97954180810312
NaN	0.993322263752994
NaN	0.999971394806662
NaN	0.999178438536412
NaN	0.980569996478655
NaN	0.872048828654479
NaN	0.994209885659158
NaN	0.821744533684393
NaN	0.99778496763256
NaN	0.940690401869841
NaN	0.916749405200887
NaN	0.938063519093248
NaN	0.988072400469083
NaN	0.976234383295363
NaN	0.999032728086571
NaN	0.895565630929552
NaN	0.995683873620255
NaN	0.964010378782411
NaN	0.854079385153753
NaN	0.992977465641514
NaN	0.999379173233148
NaN	0.999550429418542
NaN	0.982146363371667
NaN	0.845501834234277
NaN	0.932992893828439
NaN	0.919176086381465
NaN	0.764128558184258
NaN	0.992085185876281
NaN	0.998875803362524
NaN	0.677276458082084
NaN	0.979756253177381
NaN	0.963996278665687
NaN	0.989538754773824
NaN	0.99853813415708
NaN	0.998848517756865
NaN	0.999049071602555
NaN	0.878819431294518
NaN	0.994848362964026
NaN	0.999276430094088
NaN	0.958729323467308
NaN	0.99971700198971
NaN	0.724245892751085
NaN	0.999783810596428
NaN	0.894009059443521
NaN	0.813097504503454
NaN	0.998916653482597
NaN	0.951436331555888
NaN	0.925471728540901
NaN	0.974832599811057
NaN	0.989535214543435
NaN	0.998551853661247
NaN	0.991946932418979
NaN	0.993587755906123
NaN	0.999678030861047
NaN	0.876369737714347
NaN	0.954391785464082
NaN	0.921907073315329
NaN	0.8846968047733
NaN	0.975374734319943
NaN	0.966298935703415
NaN	0.971377355070565
NaN	0.995230774278103
NaN	0.98911664727971
NaN	0.998986480386237
NaN	0.997958178491375
NaN	0.997612077683518
NaN	0.99018716487193
NaN	0.994684461665542
NaN	0.956911807647784
NaN	0.962647444793706
NaN	0.684564359571835
NaN	0.998746980281481
NaN	0.715632273922683
NaN	0.941515931381365
NaN	0.834462024708978
NaN	0.912412041123338
NaN	0.950191715819299
NaN	0.913472719016175
NaN	0.924272497863221
NaN	0.999735205925331
NaN	0.916723628759666
NaN	0.901736962535311
NaN	0.99249895914633
NaN	0.951106261936152
NaN	0.795891980231899
NaN	0.959921109042438
NaN	0.984511258435966
NaN	0.922045677744142
NaN	0.993569733393524
NaN	0.998738273265075
NaN	0.985598156247408
NaN	0.995255825870894
NaN	0.99490830671078
NaN	0.980585716110146
NaN	0.977714487919432
NaN	0.985119532180013
NaN	0.949232925986799
NaN	0.976546485324277
NaN	0.679865490642897
NaN	0.955603136334315
NaN	0.99138465768841
NaN	0.998893036526279
NaN	0.923870190692366
NaN	0.739420479218881
NaN	0.943380234030943
NaN	0.978573444264819
NaN	0.991868015143181
NaN	0.888440805321985
NaN	0.990016372524232
NaN	0.993013998043766
NaN	0.82430399530264
NaN	0.991235730907632
NaN	0.961116993657483
NaN	0.996921441023552
NaN	0.973211493872673
NaN	0.877111751984297
NaN	0.988866509492374
NaN	0.999730226766722
NaN	0.999727548888723
NaN	0.9979591830306
NaN	0.974517673067052
NaN	0.669439573618314
NaN	0.997050664709294
NaN	0.990868405866611
NaN	0.933546870021253
NaN	0.926345781192607
NaN	0.825624664386833
NaN	0.999752030439556
NaN	0.997521722843044
NaN	0.96981835901753
NaN	0.954161090606572
NaN	0.935492368203231
NaN	0.982990416271176
NaN	0.845474088506847
NaN	0.99839456456227
NaN	0.718677480696338
NaN	0.998043451856387
NaN	0.999935091342617
NaN	0.965834881711949
NaN	0.996697476192577
NaN	0.997996781690835
NaN	0.986576975456386
NaN	0.86646606077264
NaN	0.94518874412192
NaN	0.870815831029943
NaN	0.865922116805464
NaN	0.991462440247848
NaN	0.999841196372207
NaN	0.96118173139168
NaN	0.999592828884189
NaN	0.931379975629669
NaN	0.978809458843659
NaN	0.890283813242499
NaN	0.998304126933062
NaN	0.850513336242008
NaN	0.948964804590713
NaN	0.884783812946742
NaN	0.830984571275181
NaN	0.894816672668154
NaN	0.999669593534248
NaN	0.783991229422134
NaN	0.864494738809895
NaN	0.997260482912875
NaN	0.973497418247067
NaN	0.97770610478784
NaN	0.878542917357415
NaN	0.945038342575909
NaN	0.963137111439975
NaN	0.861877592223032
NaN	0.610014569390078
NaN	0.828749835413009
NaN	0.953811597989077
NaN	0.961669303072541
NaN	0.929273647895995
NaN	0.996264106058988
NaN	0.980620933150979
NaN	0.98131620746284
NaN	0.990125542838764
NaN	0.94302308468317
NaN	0.949516107733838
NaN	0.966942757612728
NaN	0.962085660465427
NaN	0.970247974088767
NaN	0.971249245315768
NaN	0.968458924578175
NaN	0.999975484440764
NaN	0.985279928866329
NaN	0.950796040851267
NaN	0.999321547671166
NaN	0.961408112497894
NaN	0.748543594110204
NaN	0.969347802415486
NaN	0.745734435729307
NaN	0.981874802160662
NaN	0.939031977208185
NaN	0.953854851983217
NaN	0.999088918728032
NaN	0.999999594558935
NaN	0.993143633611532
NaN	0.911101873652216
NaN	0.993179338049659
NaN	0.995521514734682
NaN	0.731838311293064
NaN	0.983276252676678
NaN	0.997302556717865
NaN	0.999330929442718
NaN	0.929805206138474
NaN	0.938684291920536
NaN	0.927901913199903
NaN	0.950549206536906
NaN	0.924178840758493
NaN	0.98924963344042
NaN	0.988411222577924
NaN	0.993831346799544
NaN	0.807226573340226
NaN	0.898639275130866
NaN	0.960086143563974
NaN	0.991823258158678
NaN	0.965032837195043
NaN	0.96204371696128
NaN	0.915680714817215
NaN	0.980152437236832
NaN	0.978339406072608
NaN	0.992838548816936
NaN	0.94942342252948
NaN	0.991216036217827
NaN	0.914555622660708
NaN	0.99534760209036
NaN	0.96462503070737
NaN	0.803528317995382
NaN	0.938398401690896
NaN	0.999752977889643
NaN	0.933044211428743
NaN	0.921337232114128
NaN	0.997534399136193
NaN	0.799336451333473
NaN	0.995020781729214
NaN	0.914959916946458
NaN	0.805329865352358
NaN	0.865746964544983
NaN	0.998979867161379
NaN	0.850762923597041
NaN	0.898973298451403
NaN	0.964307443826755
NaN	0.998143653560229
NaN	0.995343231881506
NaN	0.9963394410434
NaN	0.92799052231167
NaN	0.98266828789531
NaN	0.997356416798401
NaN	0.975968344002634
NaN	0.991265561757619
NaN	0.975837308025431
NaN	0.94250034053927
NaN	0.997247324918294
NaN	0.965702816549006
NaN	0.932334938218557
NaN	0.992686202134753
NaN	0.999834604113179
NaN	0.985624472150653
NaN	0.99419417163772
NaN	0.953572501465992
NaN	0.99866199601765
NaN	0.99856450347911
NaN	0.985348362731767
NaN	0.96016067829165
NaN	0.936493233210345
NaN	0.982892478365382
NaN	0.868432975118096
NaN	0.936320515176552
NaN	0.95103962463854
NaN	0.994650220280881
NaN	0.910022806944381
NaN	0.651450722345914
NaN	0.99967633197171
NaN	0.985457244555931
NaN	0.999876392270558
NaN	0.996317157427272
NaN	0.953462114810842
NaN	0.981955917293029
NaN	0.990949142786852
NaN	0.747574790840369
NaN	0.999480022978943
NaN	0.969135966410089
NaN	0.832922708841157
NaN	0.895325273999422
NaN	0.973743139276507
NaN	0.763020831993435
NaN	0.994846091703972
NaN	0.996678136721399
NaN	0.988699714710151
NaN	0.99426601412373
NaN	0.999733531231732
NaN	0.981341465330196
NaN	0.884024891497363
NaN	0.99620543145834
NaN	0.929617447431603
NaN	0.990703235735522
NaN	0.966535470424828
NaN	0.979814115846495
NaN	0.98850379953075
NaN	0.973857353055086
NaN	0.858089926345189
NaN	0.782590728105676
NaN	0.731348527711299
NaN	0.958591173324891
NaN	0.947700161235104
NaN	0.989248391167049
NaN	0.993129919598037
NaN	0.997405967437628
NaN	0.967189901213664
NaN	0.961215812676261
NaN	0.966755700892577
NaN	0.997008251231003
NaN	0.999992301995408
NaN	0.997309258948513
NaN	0.950709308302421
NaN	0.984550691549848
NaN	0.853471627335337
NaN	0.919951159510139
NaN	0.993462479315355
NaN	0.984529440690616
NaN	0.935950746603858
NaN	0.921106178001439
NaN	0.95004364586907
NaN	0.987778277492136
NaN	0.99884957250704
NaN	0.997945649559241
NaN	0.943635935864728
NaN	0.760220257681356
NaN	0.973505328419176
NaN	0.98148764131686
NaN	0.799626071570494
NaN	0.842681725944751
NaN	0.999977604528266
NaN	0.895388876561068
NaN	0.995339296804782
NaN	0.943476575758988
NaN	0.993967746672418
NaN	0.730905300185417
NaN	0.994758032644325
NaN	0.707423462210058
NaN	0.957652455023004
NaN	0.853803222279614
NaN	0.915555871729056
NaN	0.994199727022686
NaN	0.945182949730439
NaN	0.978822154498289
NaN	0.999847416403175
NaN	0.816719072288709
NaN	0.997251984753391
NaN	0.890344665287269
NaN	0.980563389449027
NaN	0.960054173549442
NaN	0.999729337188993
NaN	0.989060637594996
NaN	0.919001137984029
NaN	0.832974253042184
NaN	0.917062391990041
NaN	0.755359158627485
NaN	0.89050982835118
NaN	0.954211323511611
NaN	0.947005440738435
NaN	0.988506184027622
NaN	0.963331003233456
NaN	0.995187424344002
NaN	0.979686828973662
NaN	0.994351566755916
NaN	0.912735536135434
NaN	0.967675449806728
NaN	0.996960456861558
NaN	0.974796741218292
NaN	0.983334258858153
NaN	0.98813735140145
NaN	0.997185793687359
NaN	0.896630367032083
NaN	0.925087772206107
NaN	0.935672799252947
NaN	0.931831283270494
NaN	0.964182995715162
NaN	0.998844385007816
NaN	0.953729050001287
NaN	0.897450519207128
NaN	0.876172112143173
NaN	0.999968305634019
NaN	0.984971133591456
NaN	0.999794659811312
NaN	0.976723934524464
NaN	0.943244138757333
NaN	0.986075830467927
NaN	0.989960339175356
NaN	0.955200619256008
NaN	0.997246877287839
NaN	0.990660545184655
NaN	0.811217767361005
NaN	0.982072817981291
NaN	0.965906156674217
NaN	0.967139141710831
NaN	0.876138109499852
NaN	0.999621654781078
NaN	0.991889225283996
NaN	0.993583350000749
NaN	0.990543841786578
NaN	0.949551855098647
NaN	0.803189731987606
NaN	0.81410845085378
NaN	0.961562295535415
NaN	0.852697102701349
NaN	0.938388738964391
NaN	0.986868398034525
NaN	0.996902483864426
NaN	0.956854056327861
NaN	0.987169722538528
NaN	0.848750217452993
NaN	0.764914207193862
NaN	0.935093126319496
NaN	0.996467880352609
NaN	0.991093668282699
NaN	0.900250495254198
NaN	0.992428557292066
NaN	0.886324828933968
NaN	0.939040879760356
NaN	0.992023439831183
NaN	0.991616732428406
NaN	0.989942858396241
NaN	0.950402560687538
NaN	0.80494491566697
NaN	0.987205168787328
NaN	0.978322651487244
NaN	0.892067021219527
NaN	0.865754227821833
NaN	0.985040445999425
NaN	0.98489326203635
NaN	0.939607313357854
NaN	0.992284918611979
NaN	0.880327103641491
NaN	0.945495688083486
NaN	0.935463999766582
NaN	0.999968238000685
NaN	0.99986699007532
NaN	0.86626141697018
NaN	0.997818962737763
NaN	0.809518011055745
NaN	0.734111979333007
NaN	0.999915185605526
NaN	0.992948688169998
NaN	0.784585953975767
NaN	0.95000183328657
NaN	0.985603524896015
NaN	0.984811592763943
NaN	0.999356722567658
NaN	0.999988800297132
NaN	0.877181744559814
NaN	0.994986175880013
NaN	0.998092815582608
NaN	0.854617853294914
NaN	0.900471090502648
NaN	0.994994857408163
NaN	0.890039507752523
NaN	0.952784197008156
NaN	0.99502654772097
NaN	0.983492202710958
NaN	0.996384157053906
NaN	0.924413043452203
NaN	0.936872367765063
NaN	0.93135797673058
NaN	0.945320399586616
NaN	0.940362543010279
NaN	0.99640570979847
NaN	0.848317219411942
NaN	0.99503509707988
NaN	0.916583481272867
NaN	0.968007747354133
NaN	0.857147247464727
NaN	0.839829173714746
NaN	0.930748328094227
NaN	0.830117511775555
NaN	0.874628476344498
NaN	0.951173822632627
NaN	0.915292559287599
NaN	0.994837125046291
NaN	0.973049736675336
NaN	0.999884613087628
NaN	0.991889078226466
NaN	0.956795599147889
NaN	0.983462003842465
NaN	0.960945392294251
NaN	0.962692235148262
NaN	0.966925230927198
NaN	0.977902908679962
NaN	0.997521963968918
NaN	0.970524592137165
NaN	0.935276074416433
NaN	0.970964767690882
NaN	0.998347071004398
NaN	0.766072498585561
NaN	0.965797844442354
NaN	0.972604280291819
NaN	0.966230449016
NaN	0.992635180140164
NaN	0.998559022213228
NaN	0.966877357948656
NaN	0.785271484464242
NaN	0.701949709924851
NaN	0.819616642117258
NaN	0.96211958668588
NaN	0.996508887760384
NaN	0.992414632078174
NaN	0.979787912973136
NaN	0.95832827205593
NaN	0.998271745888498
NaN	0.981746262897413
NaN	0.980361156614067
NaN	0.955966173400463
NaN	0.97985693928367
NaN	0.98980394841742
NaN	0.749665218684195
NaN	0.996565236112384
NaN	0.993914628087327
NaN	0.812279379651258
NaN	0.998727986265471
NaN	0.786880414455513
NaN	0.722387538571964
NaN	0.944294258936119
NaN	0.973661004756487
NaN	0.912807009251343
NaN	0.988086127211357
NaN	0.974746690822277
NaN	0.97520549900686
NaN	0.982411234150728
NaN	0.888240020286525
NaN	0.98828852634019
NaN	0.858044990438264
NaN	0.965967058659183
NaN	0.980649138826841
NaN	0.847899896408875
NaN	0.878229228155289
NaN	0.999491370585969
NaN	0.892168355124262
NaN	0.987774993949911
NaN	0.732771970884796
NaN	0.9523135969332
NaN	0.928937533197956
NaN	0.99925580869542
NaN	0.994149702017592
NaN	0.940948051384188
NaN	0.983266637644945
NaN	0.953791550138268
NaN	0.873468148532116
NaN	0.778315875302545
NaN	0.931076006548671
NaN	0.899590794177729
NaN	0.995651805757861
NaN	0.997512684624475
NaN	0.997702114838826
NaN	0.975584527256316
NaN	0.964218852841999
NaN	0.974802567122796
NaN	0.863476859066637
NaN	0.982611616949492
NaN	0.817804139899332
NaN	0.998834317129152
NaN	0.734021564681045
NaN	0.990071254622479
NaN	0.896291083450959
NaN	0.894561811168752
NaN	0.982473333344635
NaN	0.970052446236575
NaN	0.834718835119271
NaN	0.994799389595246
NaN	0.90743007096373
NaN	0.9401549826372
NaN	0.998093089349383
NaN	0.94151047014713
NaN	0.933449452707405
NaN	0.986831478265897
NaN	0.996637293188815
NaN	0.996212083992645
NaN	0.873133307114282
NaN	0.98505332745142
NaN	0.990034138583859
NaN	0.849740422509481
NaN	0.993995674000421
NaN	0.953114760109266
NaN	0.840052542504101
NaN	0.999803026696789
NaN	0.964236575034541
NaN	0.927381785297078
NaN	0.997055773792511
NaN	0.917564255270488
NaN	0.880932994915429
NaN	0.928200981964092
NaN	0.867925636068832
NaN	0.827655311522078
NaN	0.999391045033244
NaN	0.896437126378886
NaN	0.871615078757652
NaN	0.938953082969982
NaN	0.945142220142476
NaN	0.805568978016906
NaN	0.988973618379284
NaN	0.753572431263308
NaN	0.67688872056639
NaN	0.973461796939126
NaN	0.936477405197023
NaN	0.814565503234555
NaN	0.869522728887971
NaN	0.544793100004182
NaN	0.964463245908581
NaN	0.97395110602423
NaN	0.999396676088655
NaN	0.982969798245015
NaN	0.905279708582525
NaN	0.999994467489572
NaN	0.851214739784201
NaN	0.95433015034822
NaN	0.969624867846134
NaN	0.999369690000395
NaN	0.998384480802954
NaN	0.908205596026284
NaN	0.864242587367048
NaN	0.960251403082768
NaN	0.95473764178052
NaN	0.965098820709343
NaN	0.921800280311108
NaN	0.958643607310876
NaN	0.998916030554217
NaN	0.973922999489175
NaN	0.937537961185881
NaN	0.989453395765668
NaN	0.926665215091814
NaN	0.90308101400049
NaN	0.870186032828763
NaN	0.99898356903528
NaN	0.997519641148646
NaN	0.852661963575949
NaN	0.997757183168663
NaN	0.998555296181829
NaN	0.990247603063394
NaN	0.99944533564165
NaN	0.999818199006616
NaN	0.961749183756865
NaN	0.778607239199587
NaN	0.999424676676917
NaN	0.939421640122909
NaN	0.96615681348208
NaN	0.985826357597394
NaN	0.989477026413315
NaN	0.951455477921147
NaN	0.989579222956157
NaN	0.943684974196135
NaN	0.956563917526938
NaN	0.972744311505214
NaN	0.874093369433693
NaN	0.991396177512749
NaN	0.999921962002342
NaN	0.999427220280098
NaN	0.975445890265483
NaN	0.799919405751154
NaN	0.993246138489922
NaN	0.911589826311513
NaN	0.992094119090731
NaN	0.998049720121475
NaN	0.989619937404167
NaN	0.8266659720993
NaN	0.927313699370018
NaN	0.99372555380403
NaN	0.995566696570448
NaN	0.972467916335265
NaN	0.952271819165995
NaN	0.999664020309332
NaN	0.956075288978605
NaN	0.886534339846978
NaN	0.976119287991999
NaN	0.996078719868348
NaN	0.816587492933541
NaN	0.861848289841184
NaN	0.996209470859986
NaN	0.994323411105268
NaN	0.944597369828243
NaN	0.920141594474908
NaN	0.997908232121906
NaN	0.926041771398211
NaN	0.95077852504348
NaN	0.996631133648257
NaN	0.991345180485719
NaN	0.982246769634473
NaN	0.999896734313946
NaN	0.929999986480111
NaN	0.999905952469648
NaN	0.95126374607757
NaN	0.9771228580316
NaN	0.94145722464384
NaN	0.976239951689806
NaN	0.941034142608115
NaN	0.817635221198572
NaN	0.937595584061471
NaN	0.963534618835879
NaN	0.998836974262961
NaN	0.999087848637164
NaN	0.921739982913828
NaN	0.949869240186595
NaN	0.923427822921326
NaN	0.827618793008758
NaN	0.880563167313482
NaN	0.909605371977513
NaN	0.944760533566725
NaN	0.989303277960561
NaN	0.868376205603662
NaN	0.993920044796408
NaN	0.842759294861584
NaN	0.67744406696279
NaN	0.957852475705025
NaN	0.996284205880032
NaN	0.757394329899843
NaN	0.936419311686391
NaN	0.915338463344392
NaN	0.976077922630887
NaN	0.909130083632451
NaN	0.9779798394371
NaN	0.976151376209323
NaN	0.950787064070602
NaN	0.981811652525313
NaN	0.994419096335944
NaN	0.887772784955899
NaN	0.999759278740362
NaN	0.978815626412383
NaN	0.977210072196074
NaN	0.995796141163647
NaN	0.981714950003699
NaN	0.994467463969209
NaN	0.999928906577408
NaN	0.998949237987738
NaN	0.725967353817428
NaN	0.999562402871071
NaN	0.650176656563439
NaN	0.988658600234165
NaN	0.999654848658274
NaN	0.995399553056791
NaN	0.961718683063125
NaN	0.83853099511733
NaN	0.989366446551468
NaN	0.890362538511686
NaN	0.998007016469976
NaN	0.973166680011292
NaN	0.958362309208139
NaN	0.938555855366475
NaN	0.951099613185575
NaN	0.999659704786618
NaN	0.98867177602669
NaN	0.993251102358962
NaN	0.997690532076703
NaN	0.965114436294562
NaN	0.903186789522663
NaN	0.854649477540055
NaN	0.995753889978785
NaN	0.999653952230399
NaN	0.784719901996451
NaN	0.997511977922263
NaN	0.958374555663474
NaN	0.98771319024591
NaN	0.987163234434814
NaN	0.999797106406454
NaN	0.88204454856249
NaN	0.972589338449822
NaN	0.987869147982009
NaN	0.999931136016883
NaN	0.970593932208724
NaN	0.99599753396099
NaN	0.970612222434169
NaN	0.991467200092909
NaN	0.990522474700448
NaN	0.991143888259747
NaN	0.999972120813507
NaN	0.578429332379588
NaN	0.994268860144979
NaN	0.925430285008812
NaN	0.999923808990585
NaN	0.961273128918607
NaN	0.952880754360713
NaN	0.983020647198979
NaN	0.999114882442622
NaN	0.992055399581139
NaN	0.950499449711179
NaN	0.934480463848739
NaN	0.658193182380634
NaN	0.957077644954881
NaN	0.901850748381664
NaN	0.857851684974551
NaN	0.959571591387415
NaN	0.992588443438842
NaN	0.76742026304676
NaN	0.978211776922232
NaN	0.880507396613622
NaN	0.91569750339574
NaN	0.92232969070479
NaN	0.998571520912934
NaN	0.997823998131902
NaN	0.999317257203739
NaN	0.977604355438275
NaN	0.962838701528897
NaN	0.903660901996898
NaN	0.807073765978685
NaN	0.954835024197012
NaN	0.886459185198469
NaN	0.961178917215067
NaN	0.999837904168824
NaN	0.964798766409319
NaN	0.987453729701909
NaN	0.990539931142016
NaN	0.953353001146069
NaN	0.993411108751508
NaN	0.832254824669171
NaN	0.712274626829737
NaN	0.956538862157871
NaN	0.927079262769998
NaN	0.989550699816944
NaN	0.995819039055361
NaN	0.967135899121529
NaN	0.981076467734929
NaN	0.969160473004479
NaN	0.993778592205839
NaN	0.626475641936231
NaN	0.998377302895938
NaN	0.993371729567602
NaN	0.993900435780481
NaN	0.73824079382686
NaN	0.918448093356946
NaN	0.992152091464528
NaN	0.966563596244219
NaN	0.991827818530202
NaN	0.999976524035986
NaN	0.997267697953627
NaN	0.831531526236018
NaN	0.950193528470785
NaN	0.937878640557296
NaN	0.988708062054971
NaN	0.98344682866482
NaN	0.79628334414651
NaN	0.967720972054499
NaN	0.923444901021921
NaN	0.91716528575038
NaN	0.764385376477167
NaN	0.975519220759199
NaN	0.925583875289508
NaN	0.999784615881239
NaN	0.997065093058256
NaN	0.999817967406755
NaN	0.989908919782323
NaN	0.989182384120529
NaN	0.948548368593366
NaN	0.868303067538138
NaN	0.888239770131937
NaN	0.956777994175662
NaN	0.986337780457881
NaN	0.981464543754336
NaN	0.7878905095472
NaN	0.940795916841618
NaN	0.999910383577848
NaN	0.999097656653083
NaN	0.915451313539337
NaN	0.997827388046641
NaN	0.848236120623957
NaN	0.948389115527797
NaN	0.997012700206081
NaN	0.993681329537281
NaN	0.956616199491977
NaN	0.799451745810781
NaN	0.992502230244542
NaN	0.81659698562753
NaN	0.973970168901315
NaN	0.955893369227468
NaN	0.967600472954854
NaN	0.867757746047383
NaN	0.999863147403848
NaN	0.998402076783669
NaN	0.972420488499717
NaN	0.969244124885933
NaN	0.815448092248368
NaN	0.950455984015825
NaN	0.804306309926215
NaN	0.935927395281977
NaN	0.8990063842825
NaN	0.970353211746646
NaN	0.908131343546922
NaN	0.997544632165431
NaN	0.963940805136327
NaN	0.989685557673293
NaN	0.996622221763891
NaN	0.87916391846899
NaN	0.925707857924473
NaN	0.920546252513518
NaN	0.949833953276492
NaN	0.998214937551968
NaN	0.949077052991051
NaN	0.977949928286573
NaN	0.986893365996707
NaN	0.977465854012983
NaN	0.808390845533283
NaN	0.938241797507534
NaN	0.924172593374538
NaN	0.945025881697782
NaN	0.890361093641998
NaN	0.913465067684997
NaN	0.986039006763135
NaN	0.99998176978646
NaN	0.999557204995433
NaN	0.970224708003809
NaN	0.996122352877088
NaN	0.974385120342326
NaN	0.983642660434214
NaN	0.993008665220807
NaN	0.573773328587057
NaN	0.793864159252215
NaN	0.981301924769046
NaN	0.945638294402588
NaN	0.989831868864826
NaN	0.936312304786867
NaN	0.981300076192027
NaN	0.996212503508265
NaN	0.98456672256171
NaN	0.771089349180268
NaN	0.970467301677037
NaN	0.996908028821207
NaN	0.884291437163503
NaN	0.869764632426592
NaN	0.996414274009728
NaN	0.957243634253727
NaN	0.926793358963317
NaN	0.698403983840448
NaN	0.739287566413906
NaN	0.853856236429281
NaN	0.998280311354226
NaN	0.999873173325085
NaN	0.838293272168589
NaN	0.999756043703602
NaN	0.909046059950134
NaN	0.9375524646701
NaN	0.836600342991281
NaN	0.967440420473296
NaN	0.996373976755034
NaN	0.95900767153954
NaN	0.978847352151787
NaN	0.939860591607981
NaN	0.999858274187489
NaN	0.978931494024833
NaN	0.996181922948313
NaN	0.860885922298595
NaN	0.685338243744189
NaN	0.946625822115006
NaN	0.861017470205763
NaN	0.83304156806688
NaN	0.989828070003116
NaN	0.8974515856981
NaN	0.952401582403739
NaN	0.965115517857614
NaN	0.867024416892946
NaN	0.589817207522276
NaN	0.995164499385465
NaN	0.989265844979727
NaN	0.973224466736904
NaN	0.986627867414909
NaN	0.761209222023344
NaN	0.959772503388647
NaN	0.989497197926975
NaN	0.904218210591881
NaN	0.962569505463297
NaN	0.998645966193676
NaN	0.965779047370996
NaN	0.902486326636829
NaN	0.917170160728615
NaN	0.97801093666292
NaN	0.963341328921157
NaN	0.907085912396731
NaN	0.950103101879131
NaN	0.99750176514351
NaN	0.938341574646327
NaN	0.999936840744181
NaN	0.89465220993504
NaN	0.994370707528352
NaN	0.98456198750555
NaN	0.926845832761813
NaN	0.999884656386202
NaN	0.938445447123843
NaN	0.999737663946253
NaN	0.996955029865214
NaN	0.951734892444493
NaN	0.858647053978847
NaN	0.991202036488237
NaN	0.687561269129367
NaN	0.945266974586591
NaN	0.926328677989762
NaN	0.853112203376627
NaN	0.893785485100575
NaN	0.996743528701971
NaN	0.962147141068541
NaN	0.976835664658994
NaN	0.974368924912414
NaN	0.945042196522392
NaN	0.782292099946341
NaN	0.994210623987554
NaN	0.390899568378609
NaN	0.877840183819535
NaN	0.999807782081726
NaN	0.810429795316977
NaN	0.908371950818491
NaN	0.876822410025088
NaN	0.982980280156442
NaN	0.897279010997427
NaN	0.998958617710786
NaN	0.842854587557706
NaN	0.968375859174498
NaN	0.991904240069064
NaN	0.963938403107459
NaN	0.99475367343642
NaN	0.991625399339144
NaN	0.993017882866653
NaN	0.939337132869429
NaN	0.915724230866831
NaN	0.777186888487628
NaN	0.99999687812059
NaN	0.999911595221005
NaN	0.641181421630314
NaN	0.968212282020435
NaN	0.954369010670033
NaN	0.984312903995869
NaN	0.999939829327886
NaN	0.956924830548596
NaN	0.945925752242442
NaN	0.771704374178408
NaN	0.996060855971182
NaN	0.823628071530966
NaN	0.832913680425147
NaN	0.997743627857525
NaN	0.959115785146664
NaN	0.928083080086013
NaN	0.985002205077066
NaN	0.577129607074132
NaN	0.903814738389344
NaN	0.846282790292044
NaN	0.991297453616371
NaN	0.947973497712254
NaN	0.99517875547637
NaN	0.880868439463774
NaN	0.996440334141523
NaN	0.887880253942541
NaN	0.870777934912456
NaN	0.806991513529868
NaN	0.925616930203121
NaN	0.803680279622821
NaN	0.983462533766704
NaN	0.947889714011493
NaN	0.997937972784737
NaN	0.93345927037161
NaN	0.999343687287574
NaN	0.997619142156919
NaN	0.987739789380605
NaN	0.983880487041403
NaN	0.628408164222548
NaN	0.976618431890147
NaN	0.998959133701227
NaN	0.990888929735266
NaN	0.808184262122237
NaN	0.886052774360385
NaN	0.986272313763928
NaN	0.838332079817418
NaN	0.968741838908457
NaN	0.682068271466718
NaN	0.916394783908447
NaN	0.893708534811101
NaN	0.947318016178316
NaN	0.997574623567149
NaN	0.931427959897385
NaN	0.771174462292665
NaN	0.935647471613019
NaN	0.655472783033834
NaN	0.965417316735713
NaN	0.990040027546826
NaN	0.81215488184111
NaN	0.893938191946
NaN	0.996020732367638
NaN	0.954879319922479
NaN	0.996702457879278
NaN	0.996759539185095
NaN	0.831835282251494
NaN	0.998587682605201
NaN	0.875066425278642
NaN	0.954065259088057
NaN	0.924297910103432
NaN	0.987855010955078
NaN	0.960620701331997
NaN	0.915656341413203
NaN	0.9053865150236
NaN	0.971633003014794
NaN	0.992871356233634
NaN	0.997822679438951
NaN	0.954799706760932
NaN	0.955156355180451
NaN	0.912125618243753
NaN	0.909900082286187
NaN	0.922719940527394
NaN	0.988310870343432
NaN	0.993092005007791
NaN	0.9618979762234
NaN	0.977372364434457
NaN	0.976940841077772
NaN	0.926302033101978
NaN	0.999989640572195
NaN	0.935018494177345
NaN	0.913159778698196
NaN	0.744425964420261
NaN	0.985416014630382
NaN	0.967199394100467
NaN	0.998811844792206
NaN	0.977187611315984
NaN	0.918996844938167
NaN	0.967278400966239
NaN	0.938013454481517
NaN	0.956473051726521
NaN	0.555606589498429
NaN	0.989382844216395
NaN	0.985616013783855
NaN	0.993705792635094
NaN	0.999981201574488
NaN	0.999166277756506
NaN	0.931820318533189
NaN	0.995519466287261
NaN	0.976457776256105
NaN	0.822364002412061
NaN	0.749143864460412
NaN	0.995640346684882
NaN	0.989197128140704
NaN	0.967378718327744
NaN	0.999997812083424
NaN	0.98733617958195
NaN	0.846745267083282
NaN	0.994554220962465
NaN	0.994646175719074
NaN	0.957822139440201
NaN	0.58929177820317
NaN	0.999969067937044
NaN	0.99860945457751
NaN	0.962498907789166
NaN	0.946101434942382
NaN	0.92232939735402
NaN	0.964737592450677
NaN	0.976654244137162
NaN	0.999910781376347
NaN	0.871408212197971
NaN	0.688570608407195
NaN	0.987476240528734
NaN	0.95602578767426
NaN	0.954502125842357
NaN	0.887828243699741
NaN	0.992641444843781
NaN	0.999685925312452
NaN	0.846578975427021
NaN	0.954220340172314
NaN	0.998974781853441
NaN	0.978198914263358
NaN	0.90931987838337
NaN	0.995895984193195
NaN	0.946595002551558
NaN	0.953364900580574
NaN	0.717918610832077
NaN	0.999858567969037
NaN	0.999863530849194
NaN	0.85095945101494
NaN	0.924545185614132
NaN	0.842283279753335
NaN	0.997623578382149
NaN	0.963809455068447
NaN	0.982138984364751
NaN	0.757080340044924
NaN	0.971361851316549
NaN	0.967245112827192
NaN	0.778096147163225
NaN	0.977104750322221
NaN	0.931026877919922
NaN	0.988068400744216
NaN	0.990914635887373
NaN	0.901282441332653
NaN	0.875127736055745
NaN	0.992251932385292
NaN	0.861503974123651
NaN	0.939497057886442
NaN	0.980066442729913
NaN	0.761059061946006
NaN	0.98925680743537
NaN	0.865391042484333
NaN	0.999699550889081
NaN	0.576542176606407
NaN	0.999995909919403
NaN	0.845907526794189
NaN	0.873439636816475
NaN	0.939954957621507
NaN	0.998673811413829
NaN	0.988966102945499
NaN	0.911699484471439
NaN	0.83602172132062
NaN	0.968992428095211
NaN	0.960011686939319
NaN	0.963694227100024
NaN	0.984998569325483
NaN	0.889936662045529
NaN	0.832255154497993
NaN	0.998578323304132
NaN	0.982940975727906
NaN	0.933760577148182
NaN	0.928207723474001
NaN	0.917777740686405
NaN	0.982994871064916
NaN	0.956840247180814
NaN	0.964311515269066
NaN	0.990375871601201
NaN	0.967511132336156
NaN	0.997091238482761
NaN	0.975961256912936
NaN	0.790194448845456
NaN	0.986144741523794
NaN	0.79188885063153
NaN	0.99461951919481
NaN	0.955215880262755
NaN	0.889239455378081
NaN	0.992455492117259
NaN	0.993989285781376
NaN	0.997928451577571
NaN	0.981129810329772
NaN	0.986528644451648
NaN	0.994961973597131
NaN	0.9843480879225
NaN	0.991182741774995
NaN	0.982316501746535
NaN	0.999311411212344
NaN	0.904032960476492
NaN	0.882293106026014
NaN	0.84962075650063
NaN	0.998074503017261
NaN	0.965321753648588
NaN	0.881560555464679
NaN	0.975943646574331
NaN	0.889515774733553
NaN	0.838268705672148
NaN	0.98848378625456
NaN	0.829170746874943
NaN	0.906439863453985
NaN	0.956155051523174
[truncated: 8,001 more rows]
