# Supplementary material for: Mapping sequence structure in the human lateral entorhinal cortex
Source: eLife. 2019 Aug 6;8:e45333. doi: 10.7554/eLife.45333 (PMC6684227; doi:10.7554/eLife.45333)
Supplement: Figure 4—source data 1. [file elife-45333-fig4-data1.txt]

Z_PS_change_alEC_order	Z_PS_change_alEC_space	Z_PS_change_pmEC_order	Z_PS_change_pmEC_space
-1.14594596352695	0.993439552397969	-0.325976557163613	1.12980675708171
0.542135931103856	0.58888184288388	1.34497980368452	0.241170118725263
0.0110774979665678	1.34858648009838	-0.144164608031469	0.798582562162507
-0.62543886088701	-0.0339852798627242	0.307282978337057	0.886396676070884
-0.328422799362361	0.966164973764985	-0.631622786262678	0.316862801349685
0.197396266557209	-0.588652608128575	0.486861812550447	-0.0209927343599059
-1.22871659447705	-0.394556176570797	-0.225412917070524	-0.190097381562356
-0.835762172772517	0.23118216372944	1.2891053105927	-0.783108635214893
0.931943739307581	0.603331751591684	0.421066611799617	0.523029761492666
-0.997044833284322	-0.648826312327259	-0.291106607515674	0.343688803396079
-0.10095809243842	-0.420483020675093	1.16831313813887	-1.33975740359771
-0.913026102313068	0.00417123731450451	0.519941695805671	-0.40079363557086
-1.79463482870023	0.322924361862944	-0.950385477403133	1.17480934482351
-0.882546478474633	-0.177717840598232	2.86124152389294	0.395036137346472
-0.562641193817591	1.64512167855594	0.518395797426343	0.111147353024117
-0.807505575089207	-0.878658639336653	1.45065487122156	0.308759153408619
-0.916443439205949	1.9073741722525	-0.888835252126392	0.470761349301882
-0.626099012346421	-1.22895174170845	-1.03228532321964	0.34776240299215
-0.183580799164643	1.34344561219876	1.77920967437616	-0.439922379227237
-1.0044129594922	-0.126529895354998	-0.459270224992131	-0.604312646783759
-0.7084747278404	-0.365405612592082	0.850754395943709	-2.7227215948332
0.462362798534249	0.476703307660625	-0.385405742327757	0.0938696309039517
0.261490329330298	0.291443634634546	-1.07448268795947	-0.489921311360924
-0.658398718139813	-1.74280286147182	0.647834875635578	0.726172683444433
0.516320155402103	1.35897795699455	0.246936377871117	1.54644330611684
0.0658720945806084	-1.48359783603193	0.959425744790491	0.120513725696461
